# Supplementary material for: Two new species of Stenochironomus Kieffer (Diptera, Chironomidae) from Zhejiang, China
Source: Zookeys. 2015 Jan 29;(479):109–19. doi: 10.3897/zookeys.479.8364 (PMC4319065; doi:10.3897/zookeys.479.8364)
Supplement: XML Treatment for Stenochironomus brevissimus [file zookeys.479.8364-treatment1.xml]

<!DOCTYPE tp:taxon-treatment
  PUBLIC "-//TaxonX//DTD Taxonomic Treatment Publishing DTD v0 20100105//EN" "tax-treatment-NSO.dtd">
<tp:taxon-treatment xmlns:tp="http://www.plazi.org/taxpub"><tp:treatment-meta><kwd-group><label>Taxon classification</label><kwd><named-content content-type="kingdom">Animalia</named-content></kwd><kwd><named-content content-type="order">Diptera</named-content></kwd><kwd><named-content content-type="family">Chironomidae</named-content></kwd></kwd-group><mixed-citation publication-type="journal"><person-group><name><surname>Qi</surname><given-names>Xin</given-names></name><name><surname>Lin</surname><given-names>Xiaolong</given-names></name><name><surname>Liu</surname><given-names>Yuedan</given-names></name><name><surname>Wang</surname><given-names>Xinhua</given-names></name></person-group><article-title>Two new species of <italic><tp:taxon-name><tp:taxon-name-part taxon-name-part-type="genus">Stenochironomus</tp:taxon-name-part></tp:taxon-name></italic> Kieffer (<tp:taxon-name><tp:taxon-name-part taxon-name-part-type="order">Diptera</tp:taxon-name-part></tp:taxon-name>, <tp:taxon-name><tp:taxon-name-part taxon-name-part-type="family">Chironomidae</tp:taxon-name-part></tp:taxon-name>) from Zhejiang, China</article-title><source>Zookeys</source><day>29</day><month>1</month><year>2015</year><volume>2015</volume><issue>479</issue><fpage>109</fpage><lpage>119</lpage><pub-id pub-id-type="doi">10.3897/zookeys.479.8364</pub-id></mixed-citation></tp:treatment-meta><tp:nomenclature><tp:taxon-name>
                        <tp:taxon-name-part taxon-name-part-type="genus">Stenochironomus</tp:taxon-name-part>
                        <tp:taxon-name-part taxon-name-part-type="species">brevissimus</tp:taxon-name-part>
                        <object-id xmlns:xlink="http://www.w3.org/1999/xlink" content-type="zoobank" xlink:type="simple">http://zoobank.org/ADC155AF-0069-4052-8907-191E35A59854</object-id>
                    </tp:taxon-name><tp:taxon-status xmlns:xlink="http://www.w3.org/1999/xlink" xlink:type="simple">sp. n.</tp:taxon-status><xref ref-type="fig" rid="F1">Figs 1–10</xref></tp:nomenclature><tp:treatment-sec sec-type="Diagnosis"><title>Diagnosis.</title><p>The adult male of <italic><tp:taxon-name><tp:taxon-name-part taxon-name-part-type="genus">Stenochironomus</tp:taxon-name-part> <tp:taxon-name-part taxon-name-part-type="species">brevissimus</tp:taxon-name-part></tp:taxon-name></italic> sp. n. can be distinguished from all other species of <italic><tp:taxon-name><tp:taxon-name-part taxon-name-part-type="genus">Stenochironomus</tp:taxon-name-part></tp:taxon-name></italic> by the following combination of characters: superior volsella very short and small, spatulate, with 2 long setae, elongated inferior volsella with 6 long setae, posterior margin of tergite IX with 20−22 setae and 8 spines.</p></tp:treatment-sec><tp:treatment-sec sec-type="Description"><title>Description.</title><p>Male imago (n = 3). Total length 4.3−4.6 mm. Wing length 2.2−2.5 mm. Total length / wing length 1.8−1.9. Wing length / length of profemur 1.7−1.8.</p><p>Coloration. Head yellow, antenna brown. Thorax light yellow, postnotum and scutum with brown spots. Wings transparent, without any pigmentation. Abdomen and hypopygium yellow, anal point brown. Fore legs yellow with femur apically brown. Mid legs with apex and posterior basal region of femur with dark brown stripes, tibia brown, tarsomeres 1–5 yellow. Hind legs brown with femur yellow with dark brown stripes at apex.</p><p>Head (Fig. <xref ref-type="fig" rid="F1">1</xref>). AR 1.80−1.92. Temporal with 10−12 setae. Clypeus with 20−22 setae. Tentorium 173−176 mm long, 43−46 mm wide. Stipes 140−145 µm long, 10−13 µm wide. Palpomere lengths (in mm): 60−63, 60−65, 210−230, 140−150, 260−300. Palpomere ratio (5<sup>th</sup>/3<sup>rd</sup>) 1.2−1.3.</p><fig id="F1" position="float" orientation="portrait"><label>Figures 1–10.</label><caption><p><italic><tp:taxon-name><tp:taxon-name-part taxon-name-part-type="genus">Stenochironomus</tp:taxon-name-part> <tp:taxon-name-part taxon-name-part-type="species">brevissimus</tp:taxon-name-part></tp:taxon-name></italic> sp. n., male. <bold>1</bold> head <bold>2</bold> wing <bold>3</bold> thorax, lateral view <bold>4</bold> legs coloration (a. fore leg; b. mid leg; c. hind leg) <bold>5</bold> fore tibial apex, ventral view <bold>6</bold> mid tibial apex, lateral view <bold>7</bold> hind tibial apex, lateral view <bold>8</bold> hypopygium <bold>9</bold> spines on posterior margin of tergite IX, ventral view <bold>10</bold> superior volsella.</p></caption><graphic xmlns:xlink="http://www.w3.org/1999/xlink" xlink:href="zookeys-479-109-g001.jpg" position="float" orientation="portrait" xlink:type="simple" id="oo_37808.jpg"/></fig><p>Wings (Fig. <xref ref-type="fig" rid="F1">2</xref>). VR 1.08−1.15. Brachiolum with 3−4 setae; R with 25−32 setae, R<sub>1</sub> with 27−30 setae, R<sub>4+5</sub> with 41−42 setae. Squama with 8−10 setae.</p><p>Thorax (Fig. <xref ref-type="fig" rid="F1">3</xref>). Dorsocentrals 12−14, acrostichals 14−16, prealars 4−5. Scutellum with 6−7 setae.</p><p>Legs (Fig. <xref ref-type="fig" rid="F1">4</xref>). Fore leg: width at apex of tibia 60−65 mm, tibia with scale 53−56 µm long, with 2−4 strong setae (Fig. <xref ref-type="fig" rid="F1">5</xref>). Mid leg: width at apex of tibia 80−83 mm, tibia with two apical spurs 40−50, 43–53 μm long. Hind leg: width at apex of tibia 70−80 mm, tibia with two apical spurs 40−50, 40–55 μm long. Mid and hind tibiae with fused combs (Figs <xref ref-type="fig" rid="F1">6–7</xref>), each comb 36−50 µm long. Lengths (in mm) and proportions of legs in Table <xref ref-type="table" rid="T1">1</xref>.</p><table-wrap id="T1" position="float" orientation="portrait"><label>Table 1.</label><caption><p>Lengths (in µm) and proportions of leg segments in <italic><tp:taxon-name><tp:taxon-name-part taxon-name-part-type="genus">Stenochironomus</tp:taxon-name-part> <tp:taxon-name-part taxon-name-part-type="species">brevissimus</tp:taxon-name-part></tp:taxon-name></italic> sp. n. (n = 3).</p></caption><table rules="all"><tbody><tr><th rowspan="1" colspan="1"/><th rowspan="1" colspan="1">p<sub>1</sub></th><th rowspan="1" colspan="1">p<sub>2</sub></th><th rowspan="1" colspan="1">p<sub>3</sub></th></tr><tr><td rowspan="1" colspan="1">Fe</td><td rowspan="1" colspan="1">1300−1400</td><td rowspan="1" colspan="1">1125−1200</td><td rowspan="1" colspan="1">1325−1525</td></tr><tr><td rowspan="1" colspan="1">Ti</td><td rowspan="1" colspan="1">1300−1500</td><td rowspan="1" colspan="1">1000−1125</td><td rowspan="1" colspan="1">1275−1400</td></tr><tr><td rowspan="1" colspan="1">ta<sub>1</sub></td><td rowspan="1" colspan="1">1500−1600</td><td rowspan="1" colspan="1">725−800</td><td rowspan="1" colspan="1">950−1100</td></tr><tr><td rowspan="1" colspan="1">ta<sub>2</sub></td><td rowspan="1" colspan="1">775−875</td><td rowspan="1" colspan="1">375−450</td><td rowspan="1" colspan="1">525−625</td></tr><tr><td rowspan="1" colspan="1">ta<sub>3</sub></td><td rowspan="1" colspan="1">675−750</td><td rowspan="1" colspan="1">340−410</td><td rowspan="1" colspan="1">440−500</td></tr><tr><td rowspan="1" colspan="1">ta<sub>4</sub></td><td rowspan="1" colspan="1">525−600</td><td rowspan="1" colspan="1">200−290</td><td rowspan="1" colspan="1">260−360</td></tr><tr><td rowspan="1" colspan="1">ta<sub>5</sub></td><td rowspan="1" colspan="1">250−300</td><td rowspan="1" colspan="1">90−110</td><td rowspan="1" colspan="1">110−130</td></tr><tr><td rowspan="1" colspan="1">LR</td><td rowspan="1" colspan="1">1.07−1.15</td><td rowspan="1" colspan="1">0.71−0.73</td><td rowspan="1" colspan="1">0.74−0.79</td></tr><tr><td rowspan="1" colspan="1">BV</td><td rowspan="1" colspan="1">1.78−1.84</td><td rowspan="1" colspan="1">2.48−2.83</td><td rowspan="1" colspan="1">2.49−2.66</td></tr><tr><td rowspan="1" colspan="1">SV</td><td rowspan="1" colspan="1">1.73−1.81</td><td rowspan="1" colspan="1">2.91−2.95</td><td rowspan="1" colspan="1">2.66−2.74</td></tr></tbody></table></table-wrap><p>Hypopygium (Fig. <xref ref-type="fig" rid="F1">8</xref>). Anal point 113−120 mm long, 15−20 µm wide at base, 13−15 µm wide at apex, parallel-sided, slender, apically rounded. Tergite IX with 16−17 long setae medially, posterior margin of tergite IX with 20−22 setae and 8 spines (Fig. <xref ref-type="fig" rid="F1">9</xref>). Phallapodeme 120−123 mm long; transverse sternapodeme 30−50 mm long. Gonocoxite 200−230 mm long. Superior volsella short, small and spatulate, 16−18 mm long, 20−22 mm wide, with 2 long setae (Fig. <xref ref-type="fig" rid="F1">10</xref>). Inferior volsella elongated, 190−200 mm long, with 6 long setae. Gonostylus 210−230 mm long, with 4 long setae along inner margin in distal 1/3. HR 0.95−1.00, HV 1.89−2.04.</p></tp:treatment-sec><tp:treatment-sec sec-type="Female, pupa and larva"><title>Female, pupa and larva.</title><p>Unknown.</p></tp:treatment-sec><tp:treatment-sec sec-type="Type material"><title>Type material.</title><p>Holotype: Male, CHINA, Zhejiang, Quzhou City, Hunan County, 19.iv.2012, leg. XL Lin, sweep net. 2 Paratypes: 2 males, same data as holotype.</p></tp:treatment-sec><tp:treatment-sec sec-type="Etymology"><title>Etymology.</title><p>The specific epithet is a Latin adjective “<italic>brevissimus</italic>”, meaning the shortest, and refers to the superior volsella, which is the shortest in the genus.</p></tp:treatment-sec><tp:treatment-sec sec-type="Remarks"><title>Remarks.</title><p><italic><tp:taxon-name><tp:taxon-name-part taxon-name-part-type="genus">Stenochironomus</tp:taxon-name-part> <tp:taxon-name-part taxon-name-part-type="species">brevissimus</tp:taxon-name-part></tp:taxon-name></italic> sp. n. is similar to <italic><tp:taxon-name><tp:taxon-name-part taxon-name-part-type="genus">Stenochironomus</tp:taxon-name-part> <tp:taxon-name-part taxon-name-part-type="species">hainanus</tp:taxon-name-part></tp:taxon-name></italic> Qi, Shi &amp; Wang, 2008 and <italic><tp:taxon-name><tp:taxon-name-part taxon-name-part-type="genus">Stenochironomus</tp:taxon-name-part> <tp:taxon-name-part taxon-name-part-type="species">okialbus</tp:taxon-name-part></tp:taxon-name></italic> Sasa, 1990 in having short and small superior volsella, but can separated from these species by the differences given in Table <xref ref-type="table" rid="T2">2</xref>.</p><table-wrap id="T2" position="float" orientation="portrait"><label>Table 2.</label><caption><p>Main differences between <italic><tp:taxon-name><tp:taxon-name-part taxon-name-part-type="genus">Stenochironomus</tp:taxon-name-part> <tp:taxon-name-part taxon-name-part-type="species">brevissimus</tp:taxon-name-part></tp:taxon-name></italic> sp. n., <italic><tp:taxon-name><tp:taxon-name-part taxon-name-part-type="genus">Stenochironomus</tp:taxon-name-part> <tp:taxon-name-part taxon-name-part-type="species">hainanus</tp:taxon-name-part></tp:taxon-name></italic> and <italic><tp:taxon-name><tp:taxon-name-part taxon-name-part-type="genus">Stenochironomus</tp:taxon-name-part> <tp:taxon-name-part taxon-name-part-type="species">okialbus</tp:taxon-name-part></tp:taxon-name></italic>.</p></caption><table rules="all"><tbody><tr><th rowspan="1" colspan="1"/><th rowspan="1" colspan="1"><italic><tp:taxon-name><tp:taxon-name-part taxon-name-part-type="genus">Stenochironomus</tp:taxon-name-part> <tp:taxon-name-part taxon-name-part-type="species">brevissimus</tp:taxon-name-part></tp:taxon-name></italic></th><th rowspan="1" colspan="1"><italic><tp:taxon-name><tp:taxon-name-part taxon-name-part-type="genus">Stenochironomus</tp:taxon-name-part> <tp:taxon-name-part taxon-name-part-type="species">hainanus</tp:taxon-name-part></tp:taxon-name></italic></th><th rowspan="1" colspan="1"><italic><tp:taxon-name><tp:taxon-name-part taxon-name-part-type="genus">Stenochironomus</tp:taxon-name-part> <tp:taxon-name-part taxon-name-part-type="species">okialbus</tp:taxon-name-part></tp:taxon-name></italic></th></tr><tr><td rowspan="1" colspan="1">Wing</td><td rowspan="1" colspan="1">transparent, without any pigmentation</td><td rowspan="1" colspan="1">transparent, without any pigmentation</td><td rowspan="1" colspan="1">with dark bands across the middle and posterior area</td></tr><tr><td rowspan="1" colspan="1">Coloration</td><td rowspan="1" colspan="1">thorax light yellow, postnotum and scutum with brown spots; fore legs yellow with femur apically brown; mid legs with apex and posterior basal region of femur with dark brown stripes, tibia brown, tarsomeres 1–5 yellow; hind legs brown with femur yellow with dark brown stripes at apex</td><td rowspan="1" colspan="1">whole body yellow, without dark pigmentation</td><td rowspan="1" colspan="1">thorax yellow; fore legs yellow with femur apically brown, apex and basal region of tibia with dark brown stripes; mid legs yellow with femur apically brown; hind legs yellow with femur apically brown</td></tr><tr><td rowspan="1" colspan="1">Superior volsella</td><td rowspan="1" colspan="1">with 2 setae</td><td rowspan="1" colspan="1">with 3 setae</td><td rowspan="1" colspan="1">with 4 setae</td></tr><tr><td rowspan="1" colspan="1">Inferior volsella</td><td rowspan="1" colspan="1">with 6 setae</td><td rowspan="1" colspan="1">with 3 setae</td><td rowspan="1" colspan="1">with 4 setae and a strong terminal spine</td></tr><tr><td rowspan="1" colspan="1">Posterior margin of tergite IX</td><td rowspan="1" colspan="1">with 20−22 setae and 8 spines</td><td rowspan="1" colspan="1">with 16 setae</td><td rowspan="1" colspan="1">with 8 setae and 8 spines</td></tr></tbody></table></table-wrap></tp:treatment-sec><tp:treatment-sec sec-type="Distribution"><title>Distribution.</title><p>The species is currently known only from Zhejiang Province of Oriental China.</p></tp:treatment-sec></tp:taxon-treatment>
