# Supplementary material for: Two new species of Stenochironomus Kieffer (Diptera, Chironomidae) from Zhejiang, China
Source: Zookeys. 2015 Jan 29;(479):109–19. doi: 10.3897/zookeys.479.8364 (PMC4319065; doi:10.3897/zookeys.479.8364)
Supplement: XML Treatment for Stenochironomus linanensis [file zookeys.479.8364-treatment2.xml]

<!DOCTYPE tp:taxon-treatment
  PUBLIC "-//TaxonX//DTD Taxonomic Treatment Publishing DTD v0 20100105//EN" "tax-treatment-NSO.dtd">
<tp:taxon-treatment xmlns:tp="http://www.plazi.org/taxpub"><tp:treatment-meta><kwd-group><label>Taxon classification</label><kwd><named-content content-type="kingdom">Animalia</named-content></kwd><kwd><named-content content-type="order">Diptera</named-content></kwd><kwd><named-content content-type="family">Chironomidae</named-content></kwd></kwd-group><mixed-citation publication-type="journal"><person-group><name><surname>Qi</surname><given-names>Xin</given-names></name><name><surname>Lin</surname><given-names>Xiaolong</given-names></name><name><surname>Liu</surname><given-names>Yuedan</given-names></name><name><surname>Wang</surname><given-names>Xinhua</given-names></name></person-group><article-title>Two new species of <italic><tp:taxon-name><tp:taxon-name-part taxon-name-part-type="genus">Stenochironomus</tp:taxon-name-part></tp:taxon-name></italic> Kieffer (<tp:taxon-name><tp:taxon-name-part taxon-name-part-type="order">Diptera</tp:taxon-name-part></tp:taxon-name>, <tp:taxon-name><tp:taxon-name-part taxon-name-part-type="family">Chironomidae</tp:taxon-name-part></tp:taxon-name>) from Zhejiang, China</article-title><source>Zookeys</source><day>29</day><month>1</month><year>2015</year><volume>2015</volume><issue>479</issue><fpage>109</fpage><lpage>119</lpage><pub-id pub-id-type="doi">10.3897/zookeys.479.8364</pub-id></mixed-citation></tp:treatment-meta><tp:nomenclature><tp:taxon-name>
                        <tp:taxon-name-part taxon-name-part-type="genus">Stenochironomus</tp:taxon-name-part>
                        <tp:taxon-name-part taxon-name-part-type="species">linanensis</tp:taxon-name-part>
                        <object-id xmlns:xlink="http://www.w3.org/1999/xlink" content-type="zoobank" xlink:type="simple">http://zoobank.org/F01888A4-0CA1-4041-9290-12B68CFA5BA0</object-id>
                    </tp:taxon-name><tp:taxon-status xmlns:xlink="http://www.w3.org/1999/xlink" xlink:type="simple">sp. n.</tp:taxon-status><xref ref-type="fig" rid="F2">Figs 11–18</xref><!--PageBreak--><!--PageBreak--><!--PageBreak--></tp:nomenclature><tp:treatment-sec sec-type="Diagnosis"><title>Diagnosis.</title><p>The adult male of <italic><tp:taxon-name><tp:taxon-name-part taxon-name-part-type="genus">Stenochironomus</tp:taxon-name-part> <tp:taxon-name-part taxon-name-part-type="species">linanensis</tp:taxon-name-part></tp:taxon-name></italic> sp. n. can be distinguished from all other species of <italic><tp:taxon-name><tp:taxon-name-part taxon-name-part-type="genus">Stenochironomus</tp:taxon-name-part></tp:taxon-name></italic> by the following combination of characters: wings transparent, body yellow, superior volsella finger-like, with 9 long setae, elongated inferior volsella with 4 long setae and one well-developed terminal spine, tergite IX with 10−15 long setae medially.</p></tp:treatment-sec><tp:treatment-sec sec-type="Description"><title>Description.</title><p>Male imago (n = 5). Total length 2.9−3.8 mm. Wing length 1.4−1.5 mm. Total length / wing length 1.98−2.41. Wing length / length of profemur 1.30−1.57.</p><p>Coloration. Head yellow. Thorax greenish yellow. Wings transparent, without any pigmentation. Abdomen yellow, hypopygium brown. Legs pale yellow.</p><p>Head (Fig. <xref ref-type="fig" rid="F2">11</xref>). AR 1.20−1.32. Temporal with 8−14 setae. Clypeus with 9−10 setae. Tentorium 153−156 mm long, 37−42 mm wide. Stipes 72−95 µm long, 5−6 µm wide. Palpomere lengths (in mm): 45−47, 28−33, 53−60, 75−90, 110−120. Palpomere ratio (5<sup>th</sup>/3<sup>rd</sup>) 2.00−2.07.</p><fig id="F2" position="float" orientation="portrait"><label>Figures 11–18.</label><caption><p><italic><tp:taxon-name><tp:taxon-name-part taxon-name-part-type="genus">Stenochironomus</tp:taxon-name-part> <tp:taxon-name-part taxon-name-part-type="species">linanensis</tp:taxon-name-part></tp:taxon-name></italic> sp. n., male. <bold>11</bold> head <bold>12</bold> wing <bold>13</bold> thorax, lateral view <bold>14</bold> fore tibial apex, ventral view <bold>15</bold> mid tibial apex, lateral view <bold>16</bold> hind tibial apex, lateral view <bold>17</bold> hypopygium <bold>18</bold> superior volsella.</p></caption><graphic xmlns:xlink="http://www.w3.org/1999/xlink" xlink:href="zookeys-479-109-g002.jpg" position="float" orientation="portrait" xlink:type="simple" id="oo_37809.jpg"/></fig><p>Wings (Fig. <xref ref-type="fig" rid="F2">12</xref>). VR 1.07−1.20. Brachiolum with 2 setae; R with 16−23 setae, R<sub>1</sub> with 17−18 setae, R<sub>4+5</sub> with 22−28 setae. Squama with 5−7 setae.</p><p>Thorax (Fig. <xref ref-type="fig" rid="F2">13</xref>). Dorsocentrals 9−13, acrostichals 9−14, prealars 4−5. Scutellum with 5−6 setae.</p><p>Legs. Fore leg: width at apex of tibia 33−47 mm, tibia with scale 33−46 µm long, with 2−3 strong setae (Fig. <xref ref-type="fig" rid="F2">14</xref>). Mid leg: width at apex of tibia 50−65 mm, tibia with two apical spurs 25−28, 30–40 μm long. Hind leg: width at apex of tibia 50−60 mm, tibia with two apical spurs 32−39, 35–40 μm long. Mid and hind tibiae with fused combs (Fig. <xref ref-type="fig" rid="F2">15–16</xref>), each comb 18−22 mm long. Lengths (in mm) and proportions of legs in Table <xref ref-type="table" rid="T3">3</xref>.</p><table-wrap id="T3" position="float" orientation="portrait"><label>Table 3.</label><caption><p>Lengths (in µm) and proportions of leg segments in <italic><tp:taxon-name><tp:taxon-name-part taxon-name-part-type="genus">Stenochironomus</tp:taxon-name-part> <tp:taxon-name-part taxon-name-part-type="species">linanensis</tp:taxon-name-part></tp:taxon-name></italic> sp. n.</p></caption><table rules="all"><tbody><tr><th rowspan="1" colspan="1"/><th rowspan="1" colspan="1">p<sub>1</sub></th><th rowspan="1" colspan="1">p<sub>2</sub></th><th rowspan="1" colspan="1">p<sub>3</sub></th></tr><tr><td rowspan="1" colspan="1">fe</td><td rowspan="1" colspan="1">925−1075</td><td rowspan="1" colspan="1">625−700</td><td rowspan="1" colspan="1">650−725</td></tr><tr><td rowspan="1" colspan="1">ti</td><td rowspan="1" colspan="1">700−875</td><td rowspan="1" colspan="1">650−725</td><td rowspan="1" colspan="1">750−900</td></tr><tr><td rowspan="1" colspan="1">ta<sub>1</sub></td><td rowspan="1" colspan="1">925−1100</td><td rowspan="1" colspan="1">475−550</td><td rowspan="1" colspan="1">780−950</td></tr><tr><td rowspan="1" colspan="1">ta<sub>2</sub></td><td rowspan="1" colspan="1">500−725</td><td rowspan="1" colspan="1">200−260</td><td rowspan="1" colspan="1">400−600</td></tr><tr><td rowspan="1" colspan="1">ta<sub>3</sub></td><td rowspan="1" colspan="1">400−500</td><td rowspan="1" colspan="1">210−300</td><td rowspan="1" colspan="1">300−350</td></tr><tr><td rowspan="1" colspan="1">ta<sub>4</sub></td><td rowspan="1" colspan="1">320−400</td><td rowspan="1" colspan="1">130−200</td><td rowspan="1" colspan="1">240−300</td></tr><tr><td rowspan="1" colspan="1">ta<sub>5</sub></td><td rowspan="1" colspan="1">140−200</td><td rowspan="1" colspan="1">70−80</td><td rowspan="1" colspan="1">100−120</td></tr><tr><td rowspan="1" colspan="1">LR</td><td rowspan="1" colspan="1">1.25−1.32</td><td rowspan="1" colspan="1">0.73−0.75</td><td rowspan="1" colspan="1">1.04−1.06</td></tr><tr><td rowspan="1" colspan="1">BV</td><td rowspan="1" colspan="1">1.67−1.88</td><td rowspan="1" colspan="1">2.35−2.87</td><td rowspan="1" colspan="1">1.88−2.10</td></tr><tr><td rowspan="1" colspan="1">SV</td><td rowspan="1" colspan="1">1.76−1.83</td><td rowspan="1" colspan="1">2.60−2.68</td><td rowspan="1" colspan="1">1.71−1.79</td></tr></tbody></table></table-wrap><p>Hypopygium (Fig. <xref ref-type="fig" rid="F2">17</xref>). Anal point 65−73 mm long, 14−20 µm wide at base, 6−8 µm wide at apex, apex of anal point slightly swollen and rounded. Tergite IX <!--PageBreak--><!--PageBreak-->with 10−15 long setae medially, posterior margin of tergite IX with 12−14 setae and 4 spines. Phallapodeme 70−80 mm long; transverse sternapodeme 35−38 mm long. Gonocoxite 160−180 mm long. Superior volsella finger-like, 53−63 mm long, 25−27 mm wide, with 9 long setae (Fig. <xref ref-type="fig" rid="F2">18</xref>). Inferior volsella elongated, 160−170 mm long, with 4 long setae and one well-developed terminal spine. Gonostylus 123−170 mm long, with 9 long setae along inner margin in distal 1/2. HR 0.94−1.47, HV 1.98−2.35.</p></tp:treatment-sec><tp:treatment-sec sec-type="Female, pupa and larva"><title>Female, pupa and larva.</title><p>Unknown.</p></tp:treatment-sec><tp:treatment-sec sec-type="Type material"><title>Type material.</title><p>Holotype: Male, CHINA, Zhejiang, Linan City, Qingliangfeng Mountain, 16.v.2012, leg. XL Lin, sweep net. 4 Paratypes: 4 males, same data as holotype.</p></tp:treatment-sec><tp:treatment-sec sec-type="Etymology"><title>Etymology.</title><p>The specific epithet is an adjective referring to the type locality, Linan City.</p></tp:treatment-sec><tp:treatment-sec sec-type="Remarks"><title>Remarks.</title><p><italic><tp:taxon-name><tp:taxon-name-part taxon-name-part-type="genus">Stenochironomus</tp:taxon-name-part> <tp:taxon-name-part taxon-name-part-type="species">linanensis</tp:taxon-name-part></tp:taxon-name></italic> sp. n. is similar to <italic><tp:taxon-name><tp:taxon-name-part taxon-name-part-type="genus">Stenochironomus</tp:taxon-name-part> <tp:taxon-name-part taxon-name-part-type="species">macateei</tp:taxon-name-part></tp:taxon-name></italic> (Malloch, 1905), <italic><tp:taxon-name><tp:taxon-name-part taxon-name-part-type="genus">Stenochironomus</tp:taxon-name-part> <tp:taxon-name-part taxon-name-part-type="species">maculatus</tp:taxon-name-part></tp:taxon-name></italic> Borkent, 1984 and <italic><tp:taxon-name><tp:taxon-name-part taxon-name-part-type="genus">Stenochironomus</tp:taxon-name-part> <tp:taxon-name-part taxon-name-part-type="species">recticaudatus</tp:taxon-name-part></tp:taxon-name></italic> Borkent, 1984 in the structure of the hypopygium and the inferior volsella with a strong terminal spine, but can be separated from these species by the differences given in Table <xref ref-type="table" rid="T4">4</xref>.</p><table-wrap id="T4" position="float" orientation="portrait"><label>Table 4.</label><caption><p>Main differences between <italic><tp:taxon-name><tp:taxon-name-part taxon-name-part-type="genus">Stenochironomus</tp:taxon-name-part> <tp:taxon-name-part taxon-name-part-type="species">linanese</tp:taxon-name-part></tp:taxon-name></italic> sp. n., <italic><tp:taxon-name><tp:taxon-name-part taxon-name-part-type="genus">Stenochironomus</tp:taxon-name-part> <tp:taxon-name-part taxon-name-part-type="species">macateei</tp:taxon-name-part></tp:taxon-name></italic>, <italic><tp:taxon-name><tp:taxon-name-part taxon-name-part-type="genus">Stenochironomus</tp:taxon-name-part> <tp:taxon-name-part taxon-name-part-type="species">maculatus</tp:taxon-name-part></tp:taxon-name></italic> and <italic><tp:taxon-name><tp:taxon-name-part taxon-name-part-type="genus">Stenochironomus</tp:taxon-name-part> <tp:taxon-name-part taxon-name-part-type="species">recticaudatus</tp:taxon-name-part></tp:taxon-name></italic>.</p></caption><table rules="all"><tbody><tr><th rowspan="1" colspan="1"/><th rowspan="1" colspan="1"><italic><tp:taxon-name><tp:taxon-name-part taxon-name-part-type="genus">Stenochironomus</tp:taxon-name-part> <tp:taxon-name-part taxon-name-part-type="species">linanese</tp:taxon-name-part></tp:taxon-name></italic></th><th rowspan="1" colspan="1"><italic><tp:taxon-name><tp:taxon-name-part taxon-name-part-type="genus">Stenochironomus</tp:taxon-name-part> <tp:taxon-name-part taxon-name-part-type="species">macateei</tp:taxon-name-part></tp:taxon-name></italic></th><th rowspan="1" colspan="1"><italic><tp:taxon-name><tp:taxon-name-part taxon-name-part-type="genus">Stenochironomus</tp:taxon-name-part> <tp:taxon-name-part taxon-name-part-type="species">maculatus</tp:taxon-name-part></tp:taxon-name></italic></th><th rowspan="1" colspan="1"><italic><tp:taxon-name><tp:taxon-name-part taxon-name-part-type="genus">Stenochironomus</tp:taxon-name-part> <tp:taxon-name-part taxon-name-part-type="species">recticaudatus</tp:taxon-name-part></tp:taxon-name></italic></th></tr><tr><td rowspan="1" colspan="1">Wing</td><td rowspan="1" colspan="1">transparent</td><td rowspan="1" colspan="1">transparent</td><td rowspan="1" colspan="1">entire wing with pigmentation</td><td rowspan="1" colspan="1">transparent</td></tr><tr><td rowspan="1" colspan="1">Median setae of tergite IX</td><td rowspan="1" colspan="1">10−15</td><td rowspan="1" colspan="1">35−37</td><td rowspan="1" colspan="1">25−28</td><td rowspan="1" colspan="1">35−37</td></tr><tr><td rowspan="1" colspan="1">posterior margin of tergite IX</td><td rowspan="1" colspan="1">with 12−14 setae and 4 spines</td><td rowspan="1" colspan="1">with 8 setae and 6 spines</td><td rowspan="1" colspan="1">with 8 setae and 4 spines</td><td rowspan="1" colspan="1">with 14 setae and 8 spines</td></tr><tr><td rowspan="1" colspan="1">Anal point</td><td rowspan="1" colspan="1">apex of anal point slightly swollen and rounded</td><td rowspan="1" colspan="1">parallel-sided</td><td rowspan="1" colspan="1">apex of anal point slightly swollen and rounded</td><td rowspan="1" colspan="1">apex of anal point slightly swollen and rounded</td></tr><tr><td rowspan="1" colspan="1">Superior volsella</td><td rowspan="1" colspan="1">with 9 setae</td><td rowspan="1" colspan="1">with 4−5 setae</td><td rowspan="1" colspan="1">with 4−6 setae</td><td rowspan="1" colspan="1">with 6 setae</td></tr><tr><td rowspan="1" colspan="1">Coloration</td><td rowspan="1" colspan="1">whole body yellow, without dark pigmentation</td><td rowspan="1" colspan="1">whole body yellow, without dark pigmentation</td><td rowspan="1" colspan="1">postnotum, scutum and scutellum with dark pigmentation; other parts of body yellow</td><td rowspan="1" colspan="1">dark pigmentation entirely absent except on tarsomeres 3−5 of all legs</td></tr></tbody></table></table-wrap></tp:treatment-sec><tp:treatment-sec sec-type="Distribution"><title>Distribution.</title><p>The species is known from Zhejiang Province of Oriental China.</p></tp:treatment-sec></tp:taxon-treatment>
